# Supplementary material for: Human papillomavirus E7 binds Oct4 and regulates its activity in HPV-associated cervical cancers
Source: PLoS Pathog. 2020 Apr 16;16(4):e1008468. doi: 10.1371/journal.ppat.1008468 (PMC7228134; doi:10.1371/journal.ppat.1008468)
Supplement: S1 Table — (XLSX) [file ppat.1008468.s009.xlsx]

## Sheet: TCGA-CESC
Sample	Description	POU5F1 (FPKM)	HPV status	HPV_Counts	HPV_rpm
TCGA-C5-A2M2-01A	56 years, female, white	29.8	HPV16	#N/A	#N/A
TCGA-Q1-A5R1-01A	32 years, female, white	17.1	HPV16	#N/A	#N/A
TCGA-VS-A9U6-01A	52 years, female, white	14.5	HPV16	5133	72.7913
TCGA-Q1-A6DV-01A	36 years, female, asian	13.6	HPV16	#N/A	#N/A
TCGA-EX-A8YF-01A	44 years, female, white	12.9	HPV52	3440	51.9445
TCGA-EX-A1H6-01B	38 years, female, white	12.6	HPV16	#N/A	#N/A
TCGA-DS-A7WI-01A	43 years, female, white	10.4	HPV16	4983	84.4303
TCGA-MY-A5BD-01A	62 years, female, white	10.2	HPV16	2585	46.6879
TCGA-DG-A2KH-01A	25 years, female	9.7	HPV18	#N/A	#N/A
TCGA-C5-A7X8-01A	35 years, female, white	9.7	HPV16	#N/A	#N/A
TCGA-IR-A3LI-01A	48 years, female, white	8.9	HPV16	#N/A	#N/A
TCGA-FU-A40J-01A	38 years, female, white	8.8	HPV16	#N/A	#N/A
TCGA-EK-A3GN-01A	47 years, female, white	8.1	HPV16	31941	358.296
TCGA-EK-A2PK-01A	43 years, female, white	7.9	HPV18	4203	55.6884
TCGA-JW-AAVH-01A	46 years, female, white	7.3	HPV16	10229	193.864
TCGA-VS-A9UO-01A	43 years, female, white	7.3	HPV16	#N/A	#N/A
TCGA-C5-A1BL-01A	32 years, female, white	7.3	HPV16	5971	91.5888
TCGA-IR-A3LB-01A	53 years, female, white	7.3	HPV45	#N/A	#N/A
TCGA-VS-A8EJ-01A	60 years, female, white	7.1	HPV16	#N/A	#N/A
TCGA-C5-A3HE-01A	44 years, female, white	6.8	HPV18	4864	58.6804
TCGA-DG-A2KJ-01A	50 years, female	6.8	HPV18	161	4.56367
TCGA-IR-A3LF-01A	64 years, female, white	6.8	HPV16	#N/A	#N/A
TCGA-Q1-A73P-01A	45 years, female, white	6.6	HPV18	#N/A	#N/A
TCGA-VS-A9UH-01A	53 years, female, black or african american	6.5	HPV16	960	18.5609
TCGA-4J-AA1J-01A	31 years, female, white	6.2	Final type (hierarchical)	42515	772.15
TCGA-HM-A6W2-01A	35 years, female, black or african american	6	negative	#N/A	#N/A
TCGA-EX-A449-01A	42 years, female, white	5.9	HPV45	#N/A	#N/A
TCGA-VS-A952-01A	66 years, female, white	5.9	HPV16	#N/A	#N/A
TCGA-Q1-A6DW-01A	44 years, female, white	5.8	HPV16	35218	541.673
TCGA-Q1-A5R2-01A	64 years, female, white	5.7	HPV16	9605	148.597
TCGA-EA-A97N-01A	38 years, female, white	5.6	HPV52	13979	275.847
TCGA-VS-A9UR-01A	53 years, female, white	5.5	HPV16	#N/A	#N/A
TCGA-C5-A2LS-01A	37 years, female, white	5.5	HPV16	#N/A	#N/A
TCGA-C5-A8YT-01A	36 years, female, white	5.5	HPV16	32	0.48381
TCGA-C5-A7X3-01A	70 years, female, white	5.4	HPV16	17477	311.869
TCGA-VS-A9V1-01A	46 years, female, white	5.3	HPV16	#N/A	#N/A
TCGA-UC-A7PF-01A	44 years, female	5.1	HPV16	8149	142.817
TCGA-VS-A8QH-01A	76 years, female, white	4.8	HPV16	#N/A	#N/A
TCGA-C5-A1ME-01A	41 years, female, white	4.8	HPV18	#N/A	#N/A
TCGA-C5-A1M9-01A	46 years, female, white	4.7	HPV16	#N/A	#N/A
TCGA-VS-A950-01A	42 years, female	4.7	HPV16	46108	908.058
TCGA-LP-A4AW-01A	52 years, female, asian	4.7	HPV16	1112	18.9314
TCGA-UC-A7PI-01A	45 years, female, white	4.6	HPV16	#N/A	#N/A
TCGA-JX-A3PZ-01A	25 years, female, white	4.5	HPV45	16319	235.352
TCGA-DS-A0VM-01A	51 years, female, white	4.4	HPV16	26360	273.798
TCGA-DS-A0VL-01A	25 years, female, white	4.2	HPV16	7491	89.3971
TCGA-JW-A5VG-01A	35 years, female, american indian or alaska native	4.1	HPV59	5425	79.8861
TCGA-C5-A7CL-01A	48 years, female, white	4.1	HPV16	8044	122.411
TCGA-VS-A959-01A	76 years, female	4	HPV16	6182	149.944
TCGA-DR-A0ZL-01A	53 years, female, asian	3.9	HPV16	11386	137.14
TCGA-HG-A2PA-01A	38 years, female, white	3.8	HPV16	3538	38.0144
TCGA-VS-A9U7-01A	30 years, female, white	3.8	HPV16	6768	72.796
TCGA-EA-A43B-01A	43 years, female, white	3.8	HPV16	9100	192.121
TCGA-EK-A2H1-01A	20 years, female, white	3.7	HPV16	3170	45.1921
TCGA-FU-A23L-01A	60 years, female, white	3.5	HPV45	25947	262.122
TCGA-EK-A2PL-01A	36 years, female, white	3.5	HPV39	976	19.0823
TCGA-JW-A5VK-01A	43 years, female, black or african american	3.5	HPV16	5296	81.1262
TCGA-VS-A9UV-01A	74 years, female	3.4	HPV16	2055	46.7408
TCGA-C5-A7UH-01A	55 years, female, white	3.4	HPV16	8134	125.121
TCGA-C5-A2LZ-01A	65 years, female, white	3.4	HPV16	26446	334.48
TCGA-VS-A9UY-01A	29 years, female	3.3	HPV16	6078	111.17
TCGA-ZJ-A8QR-01A	38 years, female, native hawaiian or other pacific islander	3.2	HPV16	14632	275.946
TCGA-C5-A7UE-01A	45 years, female, white	3.1	HPV16	3215	59.1682
TCGA-VS-A9UQ-01A	32 years, female	3.1	HPV16	#N/A	#N/A
TCGA-EA-A5ZE-01A	54 years, female, asian	3	HPV59	597	10.1475
TCGA-FU-A3TQ-01A	55 years, female, white	3	HPV16	17901	180.111
TCGA-C5-A902-01A	35 years, female, black or african american	3	HPV16	9583	142.968
TCGA-Q1-A73Q-01A	46 years, female, white	3	HPV33	34093	563.75
TCGA-EK-A2RK-01A	67 years, female, white	3	HPV16	2480	28.1257
TCGA-MU-A8JM-01A	47 years, female, white	2.9	HPV16	19402	281.991
TCGA-MY-A913-01A	28 years, female, black or african american	2.9	HPV16	43920	615.413
TCGA-C5-A1M7-01A	37 years, female, white	2.8	HPV18	5563	57.0188
TCGA-VS-A957-01A	64 years, female, white	2.8	HPV16	10743	448.542
TCGA-VS-A8Q9-01A	79 years, female, white	2.7	HPV16	#N/A	#N/A
TCGA-FU-A770-01A	33 years, female, white	2.7	HPV16	#N/A	#N/A
TCGA-BI-A0VR-01A	53 years, female, white	2.7	HPV16	9860	106.256
TCGA-DG-A2KL-01A	53 years, female	2.7	HPV16	18072	211.191
TCGA-VS-A9V5-01A	50 years, female, white	2.7	HPV16	#N/A	#N/A
TCGA-IR-A3L7-01A	37 years, female, white	2.7	HPV18	6243	76.1144
TCGA-EK-A2IP-01A	28 years, female, white	2.6	HPV16	11272	138.923
TCGA-EK-A2RL-01A	33 years, female, black or african american	2.6	HPV16	#N/A	#N/A
TCGA-C5-A1M5-01A	53 years, female, white	2.6	HPV33	56967	632.391
TCGA-VS-A9UZ-01A	61 years, female, white	2.6	HPV16	#N/A	#N/A
TCGA-VS-A8EG-01A	36 years, female	2.6	HPV16	1690	19.753
TCGA-EK-A3GK-01A	33 years, female, white	2.6	HPV16	#N/A	#N/A
TCGA-EA-A5O9-01A	39 years, female, white	2.6	HPV16	7809	121.591
TCGA-VS-A94W-01A	39 years, female, white	2.5	HPV16	19712	290.932
TCGA-VS-A9V2-01A	29 years, female, white	2.5	HPV16	3605	76.2478
TCGA-DS-A1OC-01A	47 years, female, white	2.5	HPV16	12154	203.541
TCGA-C5-A1M6-01A	55 years, female, white	2.5	HPV18	2616	42.078
TCGA-VS-A8EB-01A	41 years, female, white	2.4	HPV16	26582	409.377
TCGA-C5-A907-01A	47 years, female, white	2.3	HPV16	12595	223.561
TCGA-ZJ-AAXA-01A	64 years, female, white	2.3	HPV16	17643	138.195
TCGA-C5-A3HF-01A	24 years, female, white	2.3	HPV18	#N/A	#N/A
TCGA-DS-A1OA-01A	77 years, female, asian	2.3	HPV16	27057	349.153
TCGA-BI-A20A-01A	49 years, female, white	2.3	HPV16	17447	222.877
TCGA-C5-A7XC-01A	26 years, female, white	2.3	HPV16	2587	48.9813
TCGA-EX-A69M-01A	62 years, female, white	2.2	HPV52	3782	59.3251
TCGA-JX-A3Q8-01A	40 years, female, asian	2.2	HPV16	#N/A	#N/A
TCGA-MA-AA3X-01A	50 years, female, black or african american	2.2	HPV16	40699	696.705
TCGA-EA-A3HQ-01A	60 years, female, white	2.1	HPV16	39314	358.322
TCGA-C5-A3HD-01B	51 years, female, white	2.1	HPV16	42826	561.983
TCGA-EA-A3Y4-01A	40 years, female, white	2	HPV45	1452	15.8146
TCGA-C5-A2LX-01A	54 years, female, white	2	HPV16	22893	257.287
TCGA-VS-A9UC-01A	32 years, female	2	HPV16	14305	236.552
TCGA-FU-A3NI-01A	45 years, female, white	2	HPV16	17466	176.596
TCGA-VS-A9V3-01A	62 years, female, white	2	HPV16	14043	357.453
TCGA-MA-AA3W-01A	54 years, female, white	1.9	HPV16	3426	66.5273
TCGA-RA-A741-01A	34 years, female, white	1.9	HPV16	3952	73.4107
TCGA-VS-A9V0-01A	58 years, female	1.9	HPV16	#N/A	#N/A
TCGA-VS-A94X-01A	40 years, female, black or african american	1.9	HPV16	6682	114.756
TCGA-EK-A2PI-01A	44 years, female, white	1.9	HPV16	7083	82.1648
TCGA-JW-A5VI-01A	45 years, female, american indian or alaska native	1.9	HPV30	10976	168.88
TCGA-EK-A2RO-01A	59 years, female, american indian or alaska native	1.9	HPV16	654	10.7913
TCGA-MY-A5BF-01A	68 years, female, white	1.8	HPV16	8925	151.653
TCGA-MA-AA41-01A	33 years, female, white	1.8	HPV16	30237	523.895
TCGA-DS-A1O9-01A	75 years, female, white	1.8	HPV16	8782	77.3356
TCGA-C5-A1MJ-01A	61 years, female, white	1.7	HPV18	#N/A	#N/A
TCGA-EA-A5ZF-01A	56 years, female, asian	1.7	HPV18	5786	98.7771
TCGA-EX-A1H5-01A	58 years, female, black or african american	1.7	HPV16	9518	113.474
TCGA-Q1-A6DT-01A	55 years, female, white	1.7	HPV16	51340	936.328
TCGA-ZJ-AAXU-01A	51 years, female, white	1.7	HPV16	1716	18.0202
TCGA-MU-A5YI-01A	60 years, female, black or african american	1.7	HPV16	867	14.353
TCGA-IR-A3LH-01A	49 years, female, black or african american	1.7	HPV45	5353	58.4741
TCGA-EX-A3L1-01A	32 years, female, white	1.7	HPV45	7748	104.578
TCGA-JW-A5VL-01A	37 years, female, american indian or alaska native	1.7	HPV16	#N/A	#N/A
TCGA-EK-A2PM-01A	81 years, female, white	1.6	negative	#N/A	#N/A
TCGA-GH-A9DA-01A	27 years, female, white	1.6	HPV16	10973	161.394
TCGA-C5-A7UC-01A	48 years, female, white	1.6	HPV18	6629	105.193
TCGA-EA-A5FO-01A	59 years, female, white	1.6	HPV16	8569	161.297
TCGA-XS-A8TJ-01A	41 years, female, black or african american	1.6	HPV16	2251	33.0497
TCGA-VS-A8QC-01A	51 years, female, white	1.6	HPV16	3191	46.1587
TCGA-C5-A8XJ-01A	74 years, female, white	1.6	HPV16	16465	263.191
TCGA-EK-A2PG-01A	89 years, female, black or african american	1.6	HPV58	45409	526.533
TCGA-VS-A9UI-01A	76 years, female, white	1.6	HPV16	6579	174.14
TCGA-C5-A1BI-01B	31 years, female, white	1.6	HPV16	43127	384.072
TCGA-C5-A1MP-01A	34 years, female, black or african american	1.5	HPV16	7192	116.055
TCGA-IR-A3LL-01A	60 years, female, white	1.5	HPV16	15402	180.512
TCGA-C5-A3HL-01A	76 years, female, white	1.5	HPV16	31940	377.404
TCGA-EA-A3HR-01A	57 years, female, white	1.5	HPV73	42561	426.182
TCGA-FU-A3WB-01A	43 years, female, white	1.5	HPV16	11368	124.412
TCGA-VS-A9UB-01A	54 years, female	1.5	HPV16	8447	212.829
TCGA-EA-A1QT-01A	47 years, female, white	1.5	HPV16	40170	363.565
TCGA-C5-A8YR-01A	56 years, female, white	1.5	HPV16	21526	390.785
TCGA-HM-A3JK-01A	64 years, female, white	1.5	HPV35	10748	185.632
TCGA-VS-A8Q8-01A	26 years, female, white	1.5	HPV16	210	3.72781
TCGA-C5-A8XH-01A	39 years, female, white	1.4	HPV16	9734	128.926
TCGA-VS-A8QA-01A	44 years, female	1.4	HPV16	3762	62.5187
TCGA-VS-A9UD-01A	73 years, female, white	1.4	HPV16	4847	160.876
TCGA-C5-A8XI-01A	69 years, female, black or african american	1.4	HPV16	4153	58.4732
TCGA-LP-A4AU-01A	35 years, female, asian	1.4	HPV18	4722	65.5169
TCGA-ZX-AA5X-01A	64 years, female, white	1.4	HPV16	8602	243.871
TCGA-EA-A439-01A	50 years, female, asian	1.4	HPV18	57949	517.416
TCGA-C5-A8ZZ-01A	41 years, female, white	1.4	HPV16	1848	27.7961
TCGA-EA-A3QD-01A	59 years, female, white	1.4	HPV16	21422	283.256
TCGA-WL-A834-01A	female, white	1.4	HPV16	13438	254.828
TCGA-EK-A2RE-01A	26 years, female, white	1.4	HPV16	5090	56.5966
TCGA-EA-A411-01A	50 years, female, white	1.4	HPV16	26220	246.067
TCGA-DS-A1OD-01A	49 years, female, white	1.3	HPV16	14523	128.8
TCGA-VS-A958-01A	46 years, female, white	1.3	HPV16	860	19.312
TCGA-C5-A1BE-01B	65 years, female, white	1.3	HPV16	2822	32.6264
TCGA-EK-A2R7-01A	45 years, female, white	1.3	HPV18	1916	21.4613
TCGA-UC-A7PD-01A	21 years, female, american indian or alaska native	1.3	HPV16	3081	43.9913
TCGA-EK-A2R9-01A	58 years, female, white	1.3	HPV33	28792	366.313
TCGA-C5-A7CH-01A	43 years, female, white	1.3	HPV16	24531	419.67
TCGA-MU-A51Y-01A	27 years, female, white	1.3	HPV16	2154	33.7709
TCGA-EA-A3HS-01A	35 years, female, white	1.3	HPV73	20158	225.383
TCGA-MA-AA3Z-01A	43 years, female, white	1.3	HPV16	4046	83.7311
TCGA-EA-A4BA-01A	49 years, female, white	1.3	negative	#N/A	#N/A
TCGA-C5-A1M8-01A	43 years, female, white	1.2	HPV16	1183	12.1138
TCGA-DG-A2KK-01A	51 years, female	1.2	HPV16	32557	393.391
TCGA-VS-A9UL-01A	79 years, female, white	1.2	HPV16	12864	264.812
TCGA-C5-A8XK-01A	30 years, female, black or african american	1.2	HPV16	5851	95.8267
TCGA-R2-A69V-01A	42 years, female, white	1.2	HPV39	3137	68.2618
TCGA-C5-A2M1-01A	37 years, female, white	1.2	HPV16	#N/A	#N/A
TCGA-FU-A3TX-01A	78 years, female	1.2	HPV18	22909	245.402
TCGA-C5-A7CK-01A	58 years, female, white	1.2	HPV16	16075	202.916
TCGA-FU-A3EO-01A	55 years, female, white	1.2	HPV16	#N/A	#N/A
TCGA-JW-A69B-01A	44 years, female, white	1.2	HPV16	#N/A	#N/A
TCGA-EK-A2RC-01A	33 years, female	1.2	HPV16	2419	33.1804
TCGA-JW-A852-01A	42 years, female, white	1.2	HPV16	145	2.70976
TCGA-C5-A7CJ-01A	42 years, female, white	1.1	HPV16	8854	146.07
TCGA-FU-A3HY-01A	47 years, female, white	1.1	HPV16	32952	389.933
TCGA-VS-A94Y-01A	47 years, female, white	1.1	HPV16	3356	74.8946
TCGA-IR-A3LK-01A	69 years, female, white	1.1	HPV31	45642	568.295
TCGA-VS-A9U5-01A	57 years, female, white	1.1	HPV16	1298	37.7868
TCGA-C5-A7CO-01A	68 years, female, white	1.1	HPV18	15691	231.65
TCGA-VS-A954-01A	67 years, female	1.1	HPV16	11295	194.913
TCGA-ZJ-AAX4-01A	85 years, female, white	1.1	HPV16	1187	28.6262
TCGA-VS-A953-01A	63 years, female	1.1	HPV16	31274	387.011
TCGA-C5-A1ML-01A	49 years, female, white	1.1	HPV16	11657	230.882
TCGA-HM-A3JJ-01A	40 years, female, black or african american	1.1	HPV16	3758	41.134
TCGA-DS-A0VK-01A	46 years, female, white	1.1	HPV16	24601	247.315
TCGA-VS-A9UT-01A	72 years, female, asian	1.1	HPV16	#N/A	#N/A
TCGA-EA-A6QX-01A	49 years, female, asian	1	HPV58	17622	284.29
TCGA-DS-A7WH-01A	34 years, female, white	1	HPV16	#N/A	#N/A
TCGA-EK-A3GJ-01A	51 years, female, native hawaiian or other pacific islander	1	HPV58	8452	100.788
TCGA-C5-A7CM-01A	35 years, female, white	1	HPV18	#N/A	#N/A
TCGA-DS-A7WF-01A	41 years, female	1	HPV16	4603	66.9937
TCGA-C5-A1BJ-01A	34 years, female, white	1	HPV16	14364	106.649
TCGA-C5-A1MH-01A	71 years, female, white	1	HPV16	7996	92.2531
TCGA-VS-A8QM-01A	47 years, female	1	HPV16	10985	164.475
TCGA-C5-A7CG-01A	55 years, female, white	1	HPV52	7737	115.019
TCGA-DS-A5RQ-01A	80 years, female, white	1	HPV16	6239	108.998
TCGA-EA-A78R-01A	54 years, female, asian	1	HPV52	110	2.01563
TCGA-EA-A44S-01A	31 years, female, white	1	HPV16	495	7.379
TCGA-C5-A0TN-01A	21 years, female, black or african american	1	HPV16	2789	47.7633
TCGA-UC-A7PG-01A	44 years, female, white	1	HPV16	1295	19.2387
TCGA-C5-A1BF-01B	46 years, female, white	1	HPV18	1365	16.2714
TCGA-VS-A94Z-01A	38 years, female, white	0.9	HPV16	3420	57.0833
TCGA-EA-A3HT-01A	68 years, female, white	0.9	HPV16	23695	251.555
TCGA-MY-A5BE-01A	42 years, female, black or african american	0.9	HPV16	2787	43.5351
TCGA-EK-A2IR-01A	48 years, female, white	0.9	HPV16	23275	241.125
TCGA-VS-A9UM-01A	39 years, female, black or african american	0.9	HPV16	1018	21.502
TCGA-JX-A3Q0-01A	63 years, female, black or african american	0.9	HPV31	14260	206.917
TCGA-C5-A2LV-01A	36 years, female, black or african american	0.9	HPV16	9586	107.641
TCGA-C5-A1MQ-01A	35 years, female, white	0.9	HPV16	3445	56.517
TCGA-JX-A5QV-01A	37 years, female, white	0.9	HPV16	10338	165.379
TCGA-VS-A9V4-01A	63 years, female, white	0.9	HPV16	#N/A	#N/A
TCGA-VS-A8QF-01A	42 years, female, white	0.9	HPV16	9966	156.03
TCGA-Q1-A73S-01A	33 years, female, white	0.9	HPV18	4434	88.6969
TCGA-FU-A57G-01A	49 years, female, white	0.9	negative	#N/A	#N/A
TCGA-EK-A2RB-01A	48 years, female, white	0.9	HPV16	19259	236.793
TCGA-Q1-A73R-01A	45 years, female, white	0.9	HPV16	#N/A	#N/A
TCGA-C5-A2LY-01A	30 years, female, white	0.8	HPV16	8449	154.851
TCGA-C5-A1MF-01A	49 years, female, white	0.8	HPV45	3734	51.0588
TCGA-C5-A1BM-01A	78 years, female, black or african american	0.8	HPV18	868	9.18408
TCGA-EA-A5ZD-01A	40 years, female, asian	0.8	HPV58	3200	54.3496
TCGA-EA-A50E-01A	45 years, female, asian	0.8	HPV16	695	11.6431
TCGA-Q1-A73O-01A	37 years, female	0.8	HPV18	14865	197.76
TCGA-JW-A5VJ-01A	56 years, female, american indian or alaska native	0.8	HPV18	2078	28.8163
TCGA-VS-A8EL-01A	38 years, female, black or african american	0.8	HPV16	15843	227.262
TCGA-FU-A5XV-01A	32 years, female, white	0.8	HPV18	1716	28.1355
TCGA-IR-A3LC-01A	40 years, female, white	0.8	HPV16	13970	151.729
TCGA-LP-A7HU-01A	53 years, female, asian	0.8	HPV16	#N/A	#N/A
TCGA-EK-A2RM-01A	40 years, female, white	0.8	HPV18	15006	226.268
TCGA-C5-A901-01A	44 years, female, white	0.7	HPV16	7789	109.657
TCGA-C5-A7UI-01A	42 years, female, black or african american	0.7	HPV16	1014	16.8356
TCGA-EA-A3HU-01A	43 years, female, white	0.7	HPV16	24833	269.265
TCGA-EK-A2R8-01A	48 years, female, white	0.7	HPV45	28269	431.45
TCGA-FU-A2QG-01A	29 years, female, white	0.7	HPV16	29794	316.147
TCGA-FU-A3YQ-01A	35 years, female, white	0.7	HPV16	12283	135.07
TCGA-Q1-A5R3-01A	56 years, female, white	0.7	HPV18	724	7.58577
TCGA-C5-A1MK-01A	79 years, female, white	0.7	HPV58	37228	510.455
TCGA-EA-A1QS-01A	46 years, female, white	0.7	HPV39	19760	231.303
TCGA-VS-A9UP-01A	43 years, female	0.7	HPV16	#N/A	#N/A
TCGA-VS-AA62-01A	51 years, female, white	0.7	HPV16	13729	250.866
TCGA-VS-A9UU-01A	42 years, female	0.7	HPV16	1965	55.8381
TCGA-DG-A2KM-01A	46 years, female	0.7	HPV16	2421	24.1093
TCGA-LP-A5U2-01A	30 years, female, asian	0.6	HPV16	#N/A	#N/A
TCGA-C5-A1BK-01B	36 years, female, black or african american	0.6	HPV16	3525	42.8589
TCGA-FU-A23K-01A	28 years, female, white	0.6	HPV18	8815	103.638
TCGA-C5-A2LT-01A	38 years, female, white	0.6	HPV70	6047	76.083
TCGA-BI-A0VS-01A	48 years, female, white	0.6	HPV16	6638	62.1789
TCGA-EK-A2RA-01A	74 years, female	0.5	HPV52	1950	21.7886
TCGA-EK-A2H0-01A	24 years, female, white	0.5	HPV68	21055	254.807
TCGA-EK-A2GZ-01A	64 years, female, black or african american	0.5	HPV52	3253	33.5451
TCGA-VS-A8EI-01A	38 years, female, white	0.5	HPV16	3887	63.4558
TCGA-LP-A5U3-01A	40 years, female, asian	0.5	HPV16	11801	190.03
TCGA-DR-A0ZM-01A	61 years, female, white	0.5	negative	#N/A	#N/A
TCGA-DS-A1OB-01A	45 years, female, white	0.5	HPV16	15694	177.56
TCGA-MA-AA3Y-01A	48 years, female, white	0.5	HPV16	28294	393.643
TCGA-C5-A1MI-01A	50 years, female, white	0.5	HPV18	32877	326.886
TCGA-VS-A9UJ-01A	55 years, female	0.5	HPV16	#N/A	#N/A
TCGA-EX-A69L-01A	41 years, female, asian	0.4	HPV16	12538	202.491
TCGA-VS-A8EK-01A	65 years, female, white	0.4	HPV16	15439	238.285
TCGA-EK-A2RN-01A	45 years, female, white	0.4	HPV16	7949	96.5676
TCGA-DS-A3LQ-01A	46 years, female	0.4	HPV69	7147	79.707
TCGA-VS-A8EC-01A	55 years, female, white	0.4	HPV16	5542	91.4166
TCGA-EA-A556-01A	38 years, female, white	0.4	negative	#N/A	#N/A
TCGA-C5-A7X5-01A	72 years, female, black or african american	0.4	HPV16	20109	282.694
TCGA-MA-AA43-01A	48 years, female, white	0.4	HPV16	1993	32.5198
TCGA-C5-A1BN-01B	26 years, female, white	0.4	HPV45	11821	153.235
TCGA-DS-A0VN-01A	47 years, female, white	0.3	HPV16	13908	131.599
TCGA-EA-A3QE-01A	45 years, female, white	0.3	HPV16	11714	111.353
TCGA-MA-AA42-01A	75 years, female, white	0.3	HPV16	5010	93.3742
TCGA-IR-A3LA-01A	60 years, female, white	0.3	negative	#N/A	#N/A
TCGA-C5-A8YQ-01A	79 years, female, white	0.3	HPV16	#N/A	#N/A
TCGA-HM-A4S6-01A	51 years, female, white	0.3	HPV16	7574	124.55
TCGA-PN-A8MA-01A	43 years, female, black or african american	0.3	HPV16	1210	21.4676
TCGA-ZJ-A8QQ-01A	24 years, female, white	0.3	HPV16	13144	196.213
TCGA-EK-A2RJ-01A	51 years, female, white	0.3	HPV59	1466	17.2443
TCGA-LP-A4AX-01A	45 years, female, asian	0.2	HPV16	11317	227.168
TCGA-C5-A1BQ-01C	65 years, female, white	0.2	HPV31	26445	277.214
TCGA-C5-A905-01A	37 years, female, black or african american	0.2	HPV16	8209	118.669
TCGA-EA-A410-01A	51 years, female, white	0.2	negative	#N/A	#N/A
TCGA-C5-A1MN-01A	42 years, female, white	0.2	HPV16	12835	185.917
TCGA-2W-A8YY-01A	51 years, female, white	0.2	Final type (hierarchical)	#N/A	#N/A
TCGA-VS-A8EH-01A	56 years, female	0.2	HPV16	3266	48.2047
TCGA-JW-A5VH-01A	53 years, female, american indian or alaska native	0.1	negative	#N/A	#N/A
TCGA-FU-A3HZ-01A	64 years, female, white	0	HPV16	#N/A	#N/A
