# Supplementary material for: Human papillomavirus E7 binds Oct4 and regulates its activity in HPV-associated cervical cancers
Source: PLoS Pathog. 2020 Apr 16;16(4):e1008468. doi: 10.1371/journal.ppat.1008468 (PMC7228134; doi:10.1371/journal.ppat.1008468)
Supplement: S4 Table — (XLSX) [file ppat.1008468.s012.xlsx]

## Sheet: HeLa_shOct4 vs scrambled
transcripts	logFC	AveExpr	t	P.Value	adj.P.Val	B
100505714	1.21873	4.81683	4.99012	0.000803018	0.958511	-4.13872
CTAG1A	3.85213	-3.30155	3.62811	0.00571807	0.958511	-4.56252
WDR17	2.74138	-2.09219	3.36034	0.00866474	0.958511	-4.5624
CEP170P1	4.02845	-0.941167	3.29221	0.00964387	0.958511	-4.55347
RERGL	2.27639	-0.675465	2.91435	0.017607	0.958511	-4.55197
NRG2	1.41314	-0.276404	2.64961	0.0270084	0.958511	-4.55091
F8A2	0.527879	4.46507	2.64038	0.0274157	0.958511	-4.36862
CHCHD10	0.798664	6.50563	2.63566	0.0276266	0.958511	-4.33158
NPIPA5	0.964456	5.59787	2.58562	0.0299638	0.958511	-4.34218
MFAP4	1.21144	0.258497	2.55998	0.0312377	0.958511	-4.54481
FST	1.2755	3.02295	2.55551	0.0314655	0.958511	-4.46423
CHRNA7	1.47625	-1.34671	2.54006	0.0322651	0.958511	-4.56541
SNHG7	0.551518	6.06265	2.52546	0.033039	0.958511	-4.34637
EIF4EBP1	0.878987	7.6664	2.49043	0.0349737	0.958511	-4.3709
ADRA2C	1.08547	0.762171	2.48147	0.035487	0.958511	-4.53819
CHST8	1.30207	3.9017	2.47712	0.0357384	0.958511	-4.42605
KNDC1	2.18673	-1.73933	2.46509	0.036444	0.958511	-4.57041
IGHA1	3.94563	-2.7235	2.44468	0.0376727	0.958511	-4.57405
100506766	1.35409	2.86053	2.43827	0.0380669	0.958511	-4.48116
U2AF1L4	0.704359	3.27427	2.42734	0.0387491	0.958511	-4.45978
SLC37A2	1.62789	0.397515	2.42372	0.0389778	0.958511	-4.54749
100131754	2.60741	6.63925	2.41494	0.0395373	0.958511	-4.37795
YDJC	0.663308	5.82367	2.41329	0.0396433	0.958511	-4.36564
TFAP4	0.591374	5.44131	2.41114	0.0397823	0.958511	-4.37
F8A3	0.649364	3.86038	2.39805	0.0406374	0.958511	-4.43203
THOC6	0.619307	6.25835	2.39705	0.0407031	0.958511	-4.36741
HINT2	0.534059	5.20995	2.39224	0.0410224	0.958511	-4.37712
PUS1	0.52256	5.55868	2.38223	0.0416944	0.958511	-4.37279
NSMCE3	0.641359	4.23544	2.37848	0.0419493	0.958511	-4.4151
CTAG2	1.18826	2.38017	2.37645	0.0420877	0.958511	-4.5027
TIMM44	0.58545	6.30852	2.36474	0.0428959	0.958511	-4.37277
MCF2L	2.02522	1.37137	2.343	0.0444361	0.958511	-4.53371
TERT	1.34587	3.44972	2.33955	0.0446856	0.958511	-4.46337
KCNN2	2.38566	-1.59061	2.33443	0.0450587	0.958511	-4.57171
GADD45GIP1	0.783365	7.0095	2.32866	0.0454824	0.958511	-4.38516
PGLS	0.729583	6.19345	2.3273	0.0455834	0.958511	-4.37907
100506074	0.877195	5.55673	2.31405	0.0465736	0.958511	-4.38514
VPS28	0.492931	6.23941	2.31359	0.0466085	0.958511	-4.38077
RAET1K	1.4298	-1.47013	2.30759	0.0470639	0.958511	-4.57057
TRAPPC5	0.626414	5.2333	2.30554	0.0472209	0.958511	-4.39068
FAM27E3	0.989097	0.948878	2.30339	0.0473859	0.958511	-4.54136
HOXB8	1.76704	-1.56976	2.30206	0.0474885	0.958511	-4.57161
LENG1	0.700775	3.39997	2.29065	0.0483751	0.958511	-4.46677
SPOCK2	0.921522	1.03323	2.29064	0.0483761	0.958511	-4.54025
SUGP1	0.473332	5.26955	2.29037	0.0483971	0.958511	-4.39186
SGF29	0.706362	4.38936	2.2888	0.04852	0.958511	-4.42052
KCTD13	0.676862	3.45881	2.28772	0.0486057	0.958511	-4.46425
UPF3B	0.619863	6.42263	2.28175	0.0490781	0.958511	-4.38707
FAM45BP	1.27568	1.32129	2.27725	0.0494371	0.958511	-4.53592
ZNF787	0.550573	6.19801	2.27217	0.0498457	0.958511	-4.38774
ABCC4	-0.70536	4.71234	-2.27091	0.0499481	0.958511	-4.41178
RACGAP1	-0.588271	6.52437	-2.27174	0.0498806	0.958511	-4.38971
SEC23A	-0.646686	6.63595	-2.28882	0.0485186	0.958511	-4.38781
PRKCB	-1.72027	2.13712	-2.29151	0.0483078	0.958511	-4.51703
BZW1	-0.536847	8.58605	-2.2962	0.0479419	0.958511	-4.41576
AKAP12	-0.934935	6.73019	-2.29651	0.0479176	0.958511	-4.3881
GNG12	-0.674951	6.65887	-2.30226	0.0474729	0.958511	-4.38585
LMAN1	-0.522882	7.60077	-2.30292	0.0474223	0.958511	-4.39775
SLC39A10	-0.714608	6.40866	-2.30473	0.0472832	0.958511	-4.38401
CENPI	-0.590326	3.86978	-2.30741	0.0470777	0.958511	-4.44262
ITPR2	-0.743736	3.80672	-2.32541	0.0457231	0.958511	-4.44462
FNDC1	-2.45736	0.571449	-2.33037	0.0453566	0.958511	-4.55016
KLHL13	-0.563675	6.27825	-2.3375	0.044835	0.958511	-4.37758
ACO1	-0.823724	5.88366	-2.34171	0.0445297	0.958511	-4.37826
SEC24A	-0.572741	5.35673	-2.34331	0.0444143	0.958511	-4.38284
ADAM19	-0.691762	3.446	-2.34594	0.0442248	0.958511	-4.45973
ARPC5	-0.48484	7.1622	-2.34684	0.0441604	0.958511	-4.38415
FAM102B	-0.729356	6.07132	-2.35041	0.0439055	0.958511	-4.37584
C1D	-0.621213	3.66807	-2.35645	0.0434767	0.958511	-4.44729
ACSL4	-0.563254	6.15978	-2.36352	0.0429807	0.958511	-4.37306
FBN1	-0.976928	8.67429	-2.37511	0.0421798	0.958511	-4.40689
PAM	-0.497499	6.86884	-2.383	0.0416424	0.958511	-4.37455
SGO2	-0.499429	5.11544	-2.39141	0.0410778	0.958511	-4.38005
EDIL3	-1.34324	6.51036	-2.39827	0.0406228	0.958511	-4.37209
DEPDC1	-0.701399	5.49197	-2.39984	0.0405194	0.958511	-4.37227
GULP1	-0.692445	4.63094	-2.40651	0.0400823	0.958511	-4.39524
MIB1	-0.567202	5.54697	-2.44437	0.0376913	0.958511	-4.36375
AGFG1	-0.524534	6.34247	-2.4675	0.0363013	0.958511	-4.35658
VARS	-1.79102	1.83222	-2.47207	0.0360331	0.958511	-4.51578
BOK	-0.465556	5.05642	-2.47806	0.0356838	0.958511	-4.36824
CFL2	-0.589636	6.12557	-2.48157	0.0354813	0.958511	-4.35401
DSE	-0.839147	4.8852	-2.48588	0.0352332	0.958511	-4.37554
MYOCD	-1.31214	2.90612	-2.48632	0.0352081	0.958511	-4.47624
GCNT2	-0.701677	3.65638	-2.48761	0.0351346	0.958511	-4.43446
KCTD12	-0.815641	6.21845	-2.50389	0.0342177	0.958511	-4.35159
STK38L	-0.584617	5.4627	-2.51254	0.0337401	0.958511	-4.35444
FN1	-1.46167	6.91879	-2.51594	0.0335541	0.958511	-4.35756
GMCL1	-0.706835	3.96195	-2.52321	0.0331601	0.958511	-4.41354
RBM47	-1.30563	0.807504	-2.5234	0.0331498	0.958511	-4.53659
OGFRL1	-0.577213	4.13523	-2.54053	0.03224	0.958511	-4.40065
ASPM	-0.600175	7.36798	-2.55335	0.0315758	0.958511	-4.35601
RAB43	-1.05527	2.77248	-2.56477	0.0309955	0.958511	-4.47478
100507514	-3.52143	-1.33928	-2.59863	0.0293378	0.958511	-4.56715
CCDC80	-0.963007	6.11775	-2.60043	0.0292517	0.958511	-4.33725
PLA2G4A	-0.779204	5.88426	-2.60191	0.0291819	0.958511	-4.33663
ITGA1	-1.43093	4.10515	-2.60322	0.0291199	0.958511	-4.40547
TMEM56	-0.777837	4.10863	-2.63712	0.0275611	0.958511	-4.39254
IGSF10	-1.20659	6.34914	-2.63951	0.0274543	0.958511	-4.33315
ALDH1B1	-0.591898	7.08669	-2.64928	0.0270229	0.958511	-4.33682
MALT1	-0.541364	4.92415	-2.65466	0.026788	0.958511	-4.34726
KNL1	-0.86798	4.79715	-2.68201	0.0256259	0.958511	-4.35192
GSDME	-0.700193	4.5399	-2.69543	0.0250749	0.958511	-4.36045
LIMA1	-1.04462	4.76278	-2.7095	0.0245095	0.958511	-4.35216
GALNT1	-0.849148	7.16027	-2.73238	0.023618	0.958511	-4.32663
SEC24D	-0.734367	5.6183	-2.73523	0.0235095	0.958511	-4.31904
POSTN	-1.19636	0.46512	-2.75665	0.0227085	0.958511	-4.53533
100506118	-2.31149	-0.580131	-2.80396	0.0210366	0.958511	-4.55327
DKK3	-0.898204	3.60347	-2.8523	0.0194574	0.958511	-4.40354
HSPA1A	-3.31034	3.88368	-2.93427	0.0170519	0.958511	-4.42241
MAGED1	-1.83283	-0.0348727	-2.95058	0.0166109	0.958511	-4.54083
NPNT	-0.757351	6.61067	-3.0251	0.0147402	0.958511	-4.27685
ITGB3	-1.94338	1.28932	-3.09955	0.0130876	0.958511	-4.50628
TWSG1	-0.740146	4.79678	-3.10594	0.012955	0.958511	-4.29622
ALDH1A2	-2.59537	-0.446135	-3.11927	0.012683	0.958511	-4.54582
FBN2	-0.766974	7.41662	-3.18094	0.0114986	0.958511	-4.27222
VGLL3	-1.20167	2.83237	-3.25413	0.0102409	0.958511	-4.42706
HSPA1L	-3.82266	-0.882345	-3.31659	0.0092809	0.958511	-4.55226
SLFN11	-1.34649	1.13554	-3.61924	0.00579649	0.958511	-4.49265
100507552	-2.24534	2.10714	-4.86215	0.000954733	0.958511	-4.41876

## Sheet: C33A_shOct4 vs scrambled
transcripts	logFC	AveExpr	t	P.Value	adj.P.Val	B
NCEH1	-0.88799	5.10165	-7.16834	0.000168479	0.999998	-3.4903
MED12	-0.742565	5.18883	-6.19521	0.000418586	0.999998	-3.53055
SIX3	-0.768462	5.55899	-5.5675	0.000797041	0.999998	-3.53862
ATP9A	-0.725026	7.7515	-5.35998	0.000996957	0.999998	-3.60044
LRRN3	-1.84635	-0.0841723	-5.03648	0.0014295	0.999998	-4.42461
SFRP4	-1.13906	1.42634	-4.62473	0.00230973	0.999998	-4.30392
TMEM88	-0.539222	4.34276	-4.42841	0.00292866	0.999998	-3.84961
TOM1L2	-0.674404	6.48475	-4.38219	0.00309958	0.999998	-3.66607
ZFP36L1	-0.469665	8.91453	-4.34555	0.00324284	0.999998	-3.76454
SIK1	-0.906116	5.60308	-4.18541	0.00396032	0.999998	-3.72001
MTR	-0.403295	5.99121	-4.14057	0.00419112	0.999998	-3.70057
ARHGAP1	-0.42593	5.73239	-4.10511	0.00438411	0.999998	-3.71587
TENT5A	-1.1447	0.73067	-4.08139	0.00451859	0.999998	-4.38823
LRRC41	-0.489956	6.41169	-4.02454	0.00485969	0.999998	-3.72421
MYOF	-0.608901	5.78034	-4.02388	0.0048638	0.999998	-3.73148
ENC1	-0.621748	4.89255	-3.96328	0.00525893	0.999998	-3.82718
UCP2	-0.605431	4.83309	-3.91844	0.00557382	0.999998	-3.84265
MYO10	-0.903498	3.86774	-3.8562	0.0060453	0.999998	-4.01369
PNPO	-0.701969	2.46867	-3.80607	0.00645674	0.999998	-4.22543
SCHIP1	-0.706829	3.49488	-3.75772	0.00688239	0.999998	-4.08386
FAM86B1	-0.5964	5.20185	-3.75027	0.00695063	0.999998	-3.82723
FYCO1	-0.385139	6.50792	-3.74201	0.00702724	0.999998	-3.78166
MANEAL	-0.477458	4.47538	-3.73709	0.00707325	0.999998	-3.92518
PLOD1	-0.413099	6.34783	-3.70931	0.00733934	0.999998	-3.78513
PEX10	-0.401016	4.41793	-3.69832	0.00744751	0.999998	-3.93967
IVNS1ABP	-0.724496	6.49953	-3.67318	0.00770169	0.999998	-3.79891
TLCD1	-0.835918	3.41897	-3.63668	0.00808762	0.999998	-4.1121
SEL1L3	-0.618373	5.26105	-3.62491	0.00821642	0.999998	-3.84676
NR1D1	-0.545162	3.74506	-3.61537	0.00832248	0.999998	-4.06133
SGK1	-0.769857	6.6725	-3.61248	0.00835486	0.999998	-3.81715
DCAF4	-0.7603	3.84708	-3.60797	0.00840582	0.999998	-4.04897
FAM86JP	-0.757809	2.84751	-3.59552	0.00854792	0.999998	-4.19655
UROS	-0.448494	4.73291	-3.59414	0.00856386	0.999998	-3.91247
C1orf53	-1.06527	0.792314	-3.57511	0.00878665	0.999998	-4.40494
LOC100507437	-0.663429	1.91458	-3.57295	0.00881236	0.999998	-4.30624
FAM86C1	-0.727097	3.79768	-3.56867	0.00886349	0.999998	-4.06197
MON2	-0.58394	4.46396	-3.56824	0.00886858	0.999998	-3.9574
100130502	-0.647233	2.99778	-3.51627	0.00951605	0.999998	-4.18422
MPI	-0.685164	5.11962	-3.50227	0.00969905	0.999998	-3.88761
KLF5	-0.459041	6.41531	-3.48988	0.0098641	0.999998	-3.83506
LINC00052	-1.00994	3.97023	-3.43535	0.0106277	0.999998	-4.0614
SKI	-0.376787	6.76941	-3.4348	0.0106357	0.999998	-3.85797
POLR3D	-0.433958	5.0422	-3.43196	0.0106771	0.999998	-3.90685
FAM86EP	-0.582895	3.20391	-3.42795	0.010736	0.999998	-4.16649
MRM1	-0.734229	3.55462	-3.4262	0.0107618	0.999998	-4.11896
SERPINH1	-0.646679	5.82985	-3.40234	0.0111205	0.999998	-3.86044
MAP3K6	-0.354916	5.9814	-3.39314	0.0112621	0.999998	-3.85564
PLBD1	-0.455837	4.48929	-3.39306	0.0112634	0.999998	-3.98474
FLNA	-0.373689	10.55	-3.38359	0.0114114	0.999998	-3.97238
PRICKLE1	-0.356804	7.59846	-3.37889	0.0114855	0.999998	-3.90326
FAM86B2	-0.58057	4.23234	-3.35987	0.0117911	0.999998	-4.02902
STOM	-0.484642	5.32674	-3.35607	0.0118531	0.999998	-3.89717
MAGEA10	-0.349091	5.31381	-3.35113	0.0119344	0.999998	-3.89777
ABCB6	-0.681122	3.80231	-3.33975	0.0121237	0.999998	-4.09562
DNAJC30	-0.582637	3.72036	-3.32814	0.0123203	0.999998	-4.10828
SLC15A4	-0.420695	4.92359	-3.31782	0.0124979	0.999998	-3.94449
CCDC103	-0.94228	0.466906	-3.3084	0.0126623	0.999998	-4.43801
CSNK1G2-AS1	-0.641843	1.45095	-3.28848	0.0130179	0.999998	-4.36901
UFSP1	-1.31855	-0.0465601	-3.27584	0.013249	0.999998	-4.46761
CRIM1	-0.356128	6.678	-3.26075	0.0135306	0.999998	-3.89639
DALRD3	-0.491507	4.78712	-3.26008	0.0135434	0.999998	-3.97382
VSIR	-1.36162	-1.24102	-3.24873	0.0137596	0.999998	-4.51187
CHGB	-0.833127	3.38166	-3.24443	0.0138425	0.999998	-4.17012
PAQR7	-0.466445	6.63835	-3.24237	0.0138824	0.999998	-3.90019
PLXND1	-0.551343	3.82951	-3.23876	0.0139526	0.999998	-4.10705
CLEC2L	-1.22205	-1.31395	-3.22921	0.0141402	0.999998	-4.51401
ERLIN2	-0.309893	6.2423	-3.21831	0.0143577	0.999998	-3.89781
FAM86B3P	-0.64613	1.70323	-3.20884	0.0145496	0.999998	-4.35418
SPOCK2	-0.96862	1.50911	-3.20762	0.0145745	0.999998	-4.37254
THBS1	-1.3111	5.86423	-3.19327	0.0148709	0.999998	-3.92477
BET1L	-0.347826	5.92851	-3.17544	0.0152481	0.999998	-3.9107
KCNH1	-1.02559	0.427288	-3.17482	0.0152613	0.999998	-4.44725
TCF25	-0.335766	6.24109	-3.16718	0.0154264	0.999998	-3.91113
SUMF2	-0.371859	6.62538	-3.15397	0.015716	0.999998	-3.92185
SPSB2	-0.649634	2.49869	-3.15173	0.0157657	0.999998	-4.2848
HSPA1B	-0.368725	6.42913	-3.14073	0.0160121	0.999998	-3.92056
JAG1	-0.844578	0.612059	-3.13547	0.0161316	0.999998	-4.43811
TNFRSF21	-0.515867	5.14406	-3.13444	0.0161549	0.999998	-3.96579
PLSCR3	-0.454846	5.95649	-3.12414	0.0163916	0.999998	-3.92448
ZFP64	-0.303092	6.79196	-3.10934	0.0167383	0.999998	-3.93857
GAP43	-1.27434	3.15116	-3.10368	0.0168729	0.999998	-4.22497
DISP2	-0.420564	3.96294	-3.08942	0.017217	0.999998	-4.11445
NOB1	-0.499361	6.48955	-3.0745	0.0175853	0.999998	-3.94005
NDUFAF3	-0.527675	4.25709	-3.07201	0.0176477	0.999998	-4.08038
TMEM198	-0.627669	2.24368	-3.06415	0.0178456	0.999998	-4.31937
FZD8	-0.431576	7.38691	-3.04929	0.0182266	0.999998	-3.97541
FAT3	-1.8989	-1.41217	-3.04785	0.0182639	0.999998	-4.52323
NTRK3	-0.916292	1.7458	-3.04235	0.0184075	0.999998	-4.36641
INO80B	-0.522818	4.31956	-3.02879	0.0187664	0.999998	-4.08129
HK2	-0.51768	5.85018	-3.02456	0.0188799	0.999998	-3.95399
ITSN1	-0.313533	7.08022	-3.01438	0.0191558	0.999998	-3.97395
C16orf58	-0.415864	5.66958	-3.00476	0.0194206	0.999998	-3.96419
SUMF1	-0.416685	3.88208	-2.99899	0.0195812	0.999998	-4.14177
CCDC61	-0.674071	1.98985	-2.9985	0.0195949	0.999998	-4.34886
FAM133A	-1.04009	0.633261	-2.99845	0.0195963	0.999998	-4.44553
CCDC102A	-0.441765	3.88104	-2.99699	0.0196373	0.999998	-4.14243
MEPCE	-0.304134	6.42702	-2.99293	0.0197516	0.999998	-3.96001
KCTD12	-1.33175	-1.67488	-2.98991	0.019837	0.999998	-4.52927
LENG1	-0.453065	3.24828	-2.98269	0.0200428	0.999998	-4.22249
SMTN	-0.390947	5.71477	-2.95917	0.020729	0.999998	-3.97474
728071	-0.866953	5.36361	-2.94741	0.0210816	0.999998	-4.00216
VGF	-0.942823	5.11234	-2.9429	0.0212184	0.999998	-4.02372
FAM86C2P	-0.809232	2.41396	-2.92413	0.021798	0.999998	-4.3201
SLC17A5	-0.301839	5.60836	-2.92067	0.0219068	0.999998	-3.9889
DPH6	-0.375473	3.90225	-2.91981	0.0219338	0.999998	-4.15418
PLP2	-0.329689	6.60956	-2.91886	0.0219639	0.999998	-3.98468
MFAP5	-0.676929	6.65004	-2.91769	0.0220006	0.999998	-3.98765
THNSL1	-0.385616	3.73048	-2.91719	0.0220166	0.999998	-4.1757
AVPI1	-0.462319	3.66484	-2.9066	0.0223544	0.999998	-4.18599
ANKRD37	-0.891088	-0.263181	-2.906	0.0223739	0.999998	-4.49063
D2HGDH	-0.442642	4.52778	-2.90117	0.0225299	0.999998	-4.08427
ACP2	-0.386123	4.49698	-2.89975	0.0225759	0.999998	-4.08765
SACS	-0.298678	6.86337	-2.89457	0.0227449	0.999998	-3.99887
DTD2	-0.391921	4.57933	-2.89102	0.0228616	0.999998	-4.08055
CTGF	-0.332048	9.33545	-2.87667	0.0233393	0.999998	-4.06093
VEGFC	-0.487104	5.98348	-2.87578	0.0233692	0.999998	-3.99277
SCG3	-0.721564	0.818267	-2.871	0.023531	0.999998	-4.44172
ANKRD33B	-0.528335	6.28048	-2.86535	0.0237237	0.999998	-3.99548
SPATA32	-0.875997	-0.511674	-2.8614	0.0238594	0.999998	-4.50119
ZNF696	-0.618443	4.43937	-2.86028	0.0238978	0.999998	-4.10538
HSPB1	-0.467983	6.1657	-2.85519	0.0240743	0.999998	-3.9975
PLEKHG3	-0.343428	5.09726	-2.84844	0.02431	0.999998	-4.04092
GSTK1	-0.38664	5.50808	-2.84833	0.024314	0.999998	-4.0144
PEG10	-0.729051	8.86619	-2.84321	0.0244947	0.999998	-4.06031
PPIP5K2	-0.331388	6.00583	-2.82868	0.0250147	0.999998	-4.00507
VPS9D1-AS1	-0.607667	5.05093	-2.81581	0.0254855	0.999998	-4.0562
PALB2	-0.322685	4.62908	-2.7934	0.0263269	0.999998	-4.09855
ABCC10	-0.348372	4.93843	-2.79292	0.0263453	0.999998	-4.06922
LAMC1	-0.303164	7.44138	-2.79119	0.0264114	0.999998	-4.04625
NSRP1	-0.366281	5.5162	-2.7871	0.0265688	0.999998	-4.03127
WIZ	-0.340017	6.46502	-2.78596	0.0266126	0.999998	-4.01987
PLEKHN1	-0.914353	0.768885	-2.78541	0.0266339	0.999998	-4.45089
RPP25L	-0.315307	4.68392	-2.78205	0.0267643	0.999998	-4.09584
ARSB	-0.332709	4.02843	-2.77516	0.0270332	0.999998	-4.16854
REXO5	-0.473897	3.75849	-2.77121	0.0271888	0.999998	-4.20073
EXOSC5	-0.430102	4.92264	-2.76778	0.0273249	0.999998	-4.07785
TNS3	-1.507	2.13289	-2.76636	0.0273812	0.999998	-4.36807
SIL1	-0.344686	4.32821	-2.76512	0.0274307	0.999998	-4.13725
C16orf95	-0.426751	2.42154	-2.75987	0.0276406	0.999998	-4.3373
CELF2	-0.334557	8.39318	-2.75415	0.0278719	0.999998	-4.07507
SIPA1	-0.282771	5.43884	-2.74759	0.0281392	0.999998	-4.04601
ISL1	-0.429667	2.58851	-2.74325	0.0283171	0.999998	-4.32471
AXL	-1.08348	1.7461	-2.73882	0.0285004	0.999998	-4.39567
HGH1	-0.811386	5.51732	-2.73843	0.0285167	0.999998	-4.0505
HMGA2	-0.617015	5.88499	-2.73468	0.0286727	0.999998	-4.03698
BEX1	-0.581464	3.93883	-2.73388	0.0287063	0.999998	-4.18899
646329	-0.669201	0.762168	-2.731	0.028827	0.999998	-4.45401
COL3A1	-0.597512	6.84289	-2.727	0.0289957	0.999998	-4.04701
DLGAP1	-0.407139	5.22819	-2.72364	0.0291379	0.999998	-4.06608
DFFA	-0.465347	6.40802	-2.72173	0.0292191	0.999998	-4.0387
FBXO6	-0.275436	4.96183	-2.72087	0.0292558	0.999998	-4.08612
TBX2	-0.75102	4.06019	-2.71725	0.0294104	0.999998	-4.18093
NEDD9	-1.73118	1.77403	-2.71052	0.0297006	0.999998	-4.40281
ZFYVE26	-0.26554	5.42805	-2.70955	0.0297425	0.999998	-4.05756
LGALS1	-0.829967	3.10974	-2.70476	0.0299514	0.999998	-4.28367
CNN1	-1.23193	-1.6163	-2.70232	0.0300579	0.999998	-4.53568
HSPA1A	-0.404737	5.51155	-2.70168	0.0300861	0.999998	-4.05672
PRSS12	-0.884842	6.16686	-2.69734	0.0302776	0.999998	-4.04834
BDNF	-0.881196	0.508028	-2.69352	0.0304467	0.999998	-4.46968
RRP7BP	-0.508079	4.60929	-2.68992	0.0306074	0.999998	-4.12784
ACOX3	-0.385402	4.44172	-2.68825	0.0306819	0.999998	-4.14389
DPY19L3	-0.515728	4.16634	-2.68732	0.0307238	0.999998	-4.17384
FKBP10	-0.32318	8.5622	-2.68701	0.0307378	0.999998	-4.09624
DNAJC14	-0.251628	6.18829	-2.68407	0.0308702	0.999998	-4.0474
NUMBL	-0.380394	5.7555	-2.68034	0.0310386	0.999998	-4.05417
CTDSP1	-0.300522	7.0245	-2.6776	0.0311632	0.999998	-4.06641
440157	-0.423256	5.0034	-2.67738	0.0311731	0.999998	-4.09574
MECR	-0.490446	5.0131	-2.67075	0.0314769	0.999998	-4.09741
RPE65	-0.598221	4.5502	-2.66356	0.0318095	0.999998	-4.141
CYP26A1	-0.90045	-0.206835	-2.65564	0.0321804	0.999998	-4.50018
BCKDHA	-0.27963	5.57361	-2.65237	0.0323349	0.999998	-4.06806
TM7SF2	-0.491178	5.55664	-2.65224	0.032341	0.999998	-4.07015
LOC652276	-0.469342	3.39861	-2.65037	0.0324293	0.999998	-4.26194
TRIO	-0.309246	6.78147	-2.63815	0.0330154	0.999998	-4.07128
TTLL12	-0.325525	7.07958	-2.63778	0.0330331	0.999998	-4.07991
MYC	-0.524037	8.19364	-2.61597	0.034106	0.999998	-4.11013
OTUD4	-0.28607	6.88005	-2.61468	0.0341707	0.999998	-4.08105
CHST14	-0.536469	4.03103	-2.6126	0.0342755	0.999998	-4.20496
SGPP2	-0.566502	0.97543	-2.60918	0.0344475	0.999998	-4.45138
RND3	-0.75861	1.37734	-2.599	0.034966	0.999998	-4.43066
KLF4	-1.71133	-1.43912	-2.59717	0.0350604	0.999998	-4.53639
BCKDHB	-0.364049	4.56852	-2.59619	0.0351109	0.999998	-4.15477
CCDC113	-0.351501	4.02765	-2.59493	0.0351756	0.999998	-4.20821
SSC4D	-0.877568	-0.0561536	-2.59176	0.0353398	0.999998	-4.49821
LOC653513	-0.730819	-0.181719	-2.59128	0.0353649	0.999998	-4.50222
CIDEB	-0.33499	4.37082	-2.59059	0.0354009	0.999998	-4.17474
WDR46	-0.766343	5.91392	-2.57968	0.0359726	0.999998	-4.08538
TMEM141	-0.546766	4.18353	-2.57894	0.0360117	0.999998	-4.1975
FOSL2	-0.449791	5.92854	-2.57729	0.0360991	0.999998	-4.08296
UBIAD1	-0.317978	5.10922	-2.57473	0.0362356	0.999998	-4.11642
TXNIP	-1.48799	2.87808	-2.57312	0.0363212	0.999998	-4.33295
AMOTL2	-0.309628	7.68335	-2.56751	0.0366224	0.999998	-4.11573
CASKIN2	-0.320397	6.10903	-2.56458	0.0367805	0.999998	-4.08494
MAFG-DT	-0.401778	3.14383	-2.56346	0.0368412	0.999998	-4.30152
TGFBR2	-0.776477	1.91577	-2.56269	0.0368825	0.999998	-4.40057
FAM222B	-0.291118	5.32536	-2.56251	0.0368924	0.999998	-4.10669
100506906	-0.845022	-0.159288	-2.55985	0.0370373	0.999998	-4.50331
KCNN4	-1.27782	-1.26704	-2.55971	0.0370447	0.999998	-4.53323
MPND	-0.493814	3.47867	-2.55719	0.0371826	0.999998	-4.2716
EXOC3	-0.379496	5.46765	-2.54952	0.0376044	0.999998	-4.10434
FBXW8	-0.417211	3.57078	-2.54936	0.0376131	0.999998	-4.26387
CGN	-0.253539	5.30838	-2.54775	0.0377022	0.999998	-4.11192
NAGLU	-0.327674	4.69515	-2.54334	0.0379481	0.999998	-4.15742
FPGS	-0.442976	5.45257	-2.53978	0.0381476	0.999998	-4.10845
400879	-0.445316	2.40275	-2.53943	0.0381671	0.999998	-4.36748
CAVIN1	-0.396804	8.18376	-2.5351	0.0384112	0.999998	-4.13326
PSPC1	-0.493422	6.42219	-2.53146	0.0386179	0.999998	-4.09795
NRG1	-0.399752	5.64847	-2.52665	0.0388925	0.999998	-4.10489
BRPF3	-0.32291	5.37909	-2.5259	0.0389354	0.999998	-4.11536
CNBD2	-0.889324	-0.564506	-2.52374	0.0390596	0.999998	-4.51721
NPIPA5	-0.360565	6.65936	-2.51619	0.0394963	0.999998	-4.10635
UTP25	-0.356676	4.80509	-2.51523	0.0395525	0.999998	-4.15626
CCDC51	-0.364177	4.30804	-2.51219	0.0397304	0.999998	-4.20042
NECAB3	-0.319396	5.30297	-2.51047	0.0398313	0.999998	-4.1239
GAS1	-0.974513	1.73495	-2.50774	0.0399917	0.999998	-4.41905
C20orf144	-1.10227	-0.856661	-2.50257	0.040298	0.999998	-4.52589
TAF4B	-0.311576	4.71396	-2.49451	0.0407796	0.999998	-4.1692
ANKRD1	-0.699545	6.90953	-2.49295	0.0408737	0.999998	-4.12018
MID1	-0.398982	5.00211	-2.49097	0.0409936	0.999998	-4.14886
HMGCL	-0.285653	5.30053	-2.48922	0.0410991	0.999998	-4.13036
LYRM7	-0.268797	5.0002	-2.48773	0.0411897	0.999998	-4.14909
CHRNB2	-0.536172	2.82909	-2.48249	0.0415094	0.999998	-4.34253
SNORA64	-0.499201	1.67184	-2.4797	0.041681	0.999998	-4.42382
SIRT5	-0.320216	4.25077	-2.47412	0.0420256	0.999998	-4.21496
ADCK1	-0.356228	3.27736	-2.47379	0.0420464	0.999998	-4.30533
HRNR	-3.32758	-2.08605	-2.47242	0.0421317	0.999998	-4.54635
FKBP9P1	-1.01646	2.65197	-2.47169	0.0421769	0.999998	-4.36121
PAX3	-1.49635	-0.236606	-2.46712	0.0424624	0.999998	-4.51216
ZBTB47	-0.508995	3.75596	-2.4653	0.0425771	0.999998	-4.26411
MAPK8IP2	-0.280405	5.22704	-2.46446	0.0426299	0.999998	-4.14192
C2orf16	-0.642467	1.01858	-2.46392	0.0426639	0.999998	-4.46108
PRR12	-0.285804	6.84538	-2.4624	0.0427597	0.999998	-4.12756
NR4A1	-0.902839	6.95103	-2.45742	0.0430753	0.999998	-4.13272
ARFGAP2	-0.378468	6.06025	-2.45111	0.0434788	0.999998	-4.12185
DBNL	-0.701461	5.05489	-2.45018	0.0435391	0.999998	-4.16017
100507315	-0.566334	0.949586	-2.44726	0.043727	0.999998	-4.46556
TTC8	-0.332138	3.65592	-2.44516	0.0438629	0.999998	-4.27691
TCTN1	-0.489146	3.08073	-2.44422	0.0439242	0.999998	-4.32798
GLB1L	-0.38092	2.82897	-2.43948	0.0442331	0.999998	-4.34885
100130093	-0.638793	0.00821813	-2.43851	0.0442966	0.999998	-4.50402
NOL6	-0.684323	6.68652	-2.43719	0.0443832	0.999998	-4.13323
SRBD1	-0.549485	4.35524	-2.42957	0.0448861	0.999998	-4.21839
LIPA	-0.331259	5.24098	-2.42854	0.0449545	0.999998	-4.15248
PLBD2	-0.302741	5.76375	-2.42415	0.0452473	0.999998	-4.13422
SNORD104	-0.646494	2.53095	-2.42164	0.0454158	0.999998	-4.37522
DMKN	-0.644301	3.07494	-2.42138	0.0454331	0.999998	-4.33313
HDDC3	-0.367866	3.35818	-2.41739	0.0457023	0.999998	-4.30899
SHLD2P3	-0.894452	2.34927	-2.41347	0.0459685	0.999998	-4.39037
OGFOD3	-0.341913	4.73937	-2.40815	0.0463316	0.999998	-4.19159
TRMT5	-0.276947	5.24619	-2.40643	0.0464501	0.999998	-4.15885
SLIT2	-0.316546	8.57502	-2.40285	0.0466967	0.999998	-4.1778
PIGM	-0.277909	4.2519	-2.39536	0.0472174	0.999998	-4.23454
ATRIP	-0.382814	4.56834	-2.39445	0.0472813	0.999998	-4.20889
NOTCH2	-0.26621	7.54188	-2.38682	0.0478181	0.999998	-4.1679
SARM1	-0.439044	3.04205	-2.37804	0.0484446	0.999998	-4.3425
2002-03-01	-0.347085	4.02609	-2.36916	0.0490862	0.999998	-4.26097
100506453	-0.33809	3.54575	-2.36724	0.049226	0.999998	-4.30293
OVOS	-2.10269	-1.431	-2.36668	0.049267	0.999998	-4.54467
MATN2	-0.627256	1.47894	-2.36525	0.0493712	0.999998	-4.44679
TWNK	-0.376566	6.23973	-2.36337	0.0495093	0.999998	-4.15081
FAAP100	-0.654255	5.78314	-2.36294	0.0495405	0.999998	-4.15624
100506541	-0.723554	0.272329	-2.36284	0.0495479	0.999998	-4.49984
DDX42	-0.324999	7.91947	-2.36166	0.0496346	0.999998	-4.18148
USP36	-0.408985	6.07467	-2.35797	0.0499071	0.999998	-4.15267
CSRNP2	0.282129	5.95574	2.35733	0.0499543	0.999998	-4.1534
WNK4	0.85186	1.2807	2.36263	0.0495636	0.999998	-4.45836
ZNF714	0.316304	3.37946	2.36419	0.0494491	0.999998	-4.31758
AP3M1	0.30199	6.6504	2.36782	0.0491839	0.999998	-4.15411
PPP1R12B	0.481438	3.84292	2.36801	0.0491701	0.999998	-4.27802
ZNF680	0.300244	3.92963	2.37007	0.0490204	0.999998	-4.26913
SLC4A5	0.303722	4.59914	2.37174	0.0488986	0.999998	-4.21263
DNAJC6	0.285155	4.58046	2.37187	0.0488894	0.999998	-4.21395
REEP1	0.723533	1.80309	2.37243	0.0488487	0.999998	-4.42894
SOCS4	0.409916	5.87773	2.37366	0.04876	0.999998	-4.14962
ARHGAP29	0.721175	0.163263	2.37634	0.048567	0.999998	-4.50282
LINC01139	0.442818	3.54895	2.37752	0.0484817	0.999998	-4.30116
RCAN1	0.401007	4.2039	2.37854	0.0484087	0.999998	-4.24375
ARHGEF12	0.347656	7.77568	2.37884	0.0483871	0.999998	-4.17406
LPAR2	0.576296	2.82946	2.38284	0.0481009	0.999998	-4.359
C16orf45	0.363586	4.53018	2.38485	0.0479585	0.999998	-4.21477
ZNF821	0.452427	3.34482	2.38593	0.0478815	0.999998	-4.31677
ZNF791	0.326023	3.87197	2.38607	0.0478719	0.999998	-4.27061
OSBPL11	0.286848	5.60053	2.39263	0.047409	0.999998	-4.14882
ZNF788P	0.674469	1.7556	2.39548	0.0472092	0.999998	-4.42887
ARHGEF26-AS1	0.948628	-0.872561	2.39817	0.0470212	0.999998	-4.53041
UHRF2	0.376314	4.17944	2.4052	0.0465342	0.999998	-4.23909
ADARB1	0.274334	5.00434	2.40598	0.0464805	0.999998	-4.17346
SLC25A12	0.259926	5.61534	2.40686	0.0464205	0.999998	-4.14362
TRIML2	0.556174	5.61059	2.40907	0.046269	0.999998	-4.14513
TRIM36	0.442187	1.88038	2.41226	0.0460509	0.999998	-4.41889
HOXC6	0.378824	5.05882	2.41357	0.0459617	0.999998	-4.16833
PDLIM3	0.901107	-0.485626	2.41419	0.0459196	0.999998	-4.52032
ESRRB	0.930482	-1.21282	2.42434	0.0452345	0.999998	-4.53647
CPM	0.586351	1.92847	2.42447	0.0452259	0.999998	-4.41501
CARHSP1	0.302545	6.452	2.4273	0.045037	0.999998	-4.1314
UGT2B7	0.660876	2.97965	2.42845	0.0449605	0.999998	-4.34013
PITPNC1	0.684568	3.44902	2.42881	0.0449365	0.999998	-4.30089
DIS3	0.308678	5.38585	2.42998	0.0448591	0.999998	-4.14511
INTS4P1	1.58293	0.693232	2.43115	0.0447814	0.999998	-4.4831
MED29	0.244641	5.77074	2.43295	0.0446624	0.999998	-4.13111
AP5M1	0.335957	4.64868	2.43466	0.0445493	0.999998	-4.1914
LINC00115	0.505826	1.19001	2.43673	0.0444131	0.999998	-4.45461
100506809	0.679414	2.1467	2.43716	0.0443854	0.999998	-4.39996
DUSP4	1.40653	-1.22215	2.4496	0.0435762	0.999998	-4.53658
INTS4P2	1.19759	0.282621	2.44991	0.0435562	0.999998	-4.49546
LAMP3	1.01853	5.30182	2.45089	0.0434934	0.999998	-4.15132
ATF6	0.382146	5.66951	2.45266	0.0433795	0.999998	-4.12795
FER	0.638127	3.00316	2.4626	0.0427474	0.999998	-4.33225
PAX2	0.92817	-0.0704557	2.46624	0.0425178	0.999998	-4.50571
ZNF273	0.426267	3.08374	2.46731	0.0424506	0.999998	-4.32368
FAM8A1	0.294738	5.87025	2.47129	0.0422017	0.999998	-4.11717
727849	0.305195	7.11781	2.47217	0.042147	0.999998	-4.13158
LINC01003	0.736374	1.4595	2.4723	0.0421391	0.999998	-4.43797
STAU2	0.350415	5.48422	2.47402	0.0420322	0.999998	-4.12728
PHF6	0.276268	7.06542	2.47487	0.0419795	0.999998	-4.12937
FAM129C	0.735749	-0.606127	2.47858	0.0417502	0.999998	-4.52019
C2CD2L	0.31313	4.31403	2.47988	0.0416699	0.999998	-4.20797
AIF1L	0.563436	5.23868	2.48547	0.0413276	0.999998	-4.13755
MNX1	0.608838	3.41328	2.48638	0.0412719	0.999998	-4.29234
IP6K2	0.255136	6.74217	2.48683	0.0412443	0.999998	-4.11739
MPLKIP	0.520189	5.08222	2.48794	0.041177	0.999998	-4.14572
AIFM3	0.72139	0.87219	2.49462	0.0407731	0.999998	-4.46617
METTL15	0.361606	4.90094	2.49638	0.0406675	0.999998	-4.15458
S100PBP	0.307895	5.9033	2.4966	0.0406543	0.999998	-4.10855
ZNF713	0.425927	2.12143	2.49987	0.0404584	0.999998	-4.39298
BEND6	0.890348	0.486849	2.50247	0.0403039	0.999998	-4.48317
100505822	0.63729	0.452285	2.50266	0.0402922	0.999998	-4.48387
100506972	0.61413	1.3528	2.50589	0.0401007	0.999998	-4.44011
PSPH	0.444414	5.85573	2.51002	0.0398574	0.999998	-4.10584
TNFRSF10B	0.419274	7.60187	2.51142	0.0397753	0.999998	-4.13057
DRP2	0.877494	1.79183	2.51699	0.0394502	0.999998	-4.41438
RBM33	0.450501	6.88913	2.52552	0.0389572	0.999998	-4.10913
DPF1	0.346256	3.78834	2.53461	0.0384387	0.999998	-4.24562
CCDC3	0.605434	2.49002	2.53697	0.0383056	0.999998	-4.36204
MYB	0.416029	3.54472	2.53892	0.0381957	0.999998	-4.26873
CTSK	0.805955	2.5854	2.53983	0.0381447	0.999998	-4.35541
ADRA2C	1.07329	-1.22731	2.54238	0.0380016	0.999998	-4.53273
100288144	0.309141	4.62181	2.54267	0.0379856	0.999998	-4.1641
OTULINL	0.538206	2.62569	2.55199	0.0374679	0.999998	-4.34888
C20orf204	0.428461	2.22904	2.55212	0.0374609	0.999998	-4.37891
MIER3	0.298469	5.19134	2.55438	0.0373365	0.999998	-4.1173
SLC49A3	1.25603	0.458454	2.55565	0.0372668	0.999998	-4.48231
TMED5	0.264966	7.14699	2.56014	0.0370214	0.999998	-4.10527
NFIB	0.435152	6.77877	2.56062	0.036995	0.999998	-4.09549
GALNT16	0.973088	2.39954	2.565	0.0367575	0.999998	-4.36758
OXCT2	0.970347	-0.191053	2.5654	0.0367361	0.999998	-4.50442
PREPL	0.357721	6.89712	2.56561	0.0367247	0.999998	-4.09677
PMM1	0.342968	5.40595	2.56635	0.0366848	0.999998	-4.10219
ORM2	2.25869	-2.04372	2.57002	0.036487	0.999998	-4.54614
FOXD1	0.319081	4.04917	2.5797	0.0359719	0.999998	-4.20954
TSPYL4	0.424467	5.30555	2.58213	0.0358437	0.999998	-4.10327
STYK1	1.01089	-0.106338	2.58315	0.0357898	0.999998	-4.50086
SAMD8	0.413344	5.91755	2.59075	0.0353923	0.999998	-4.07917
STRIP2	0.337053	4.11473	2.59087	0.0353864	0.999998	-4.20042
PLPP1	0.361141	3.06404	2.60061	0.0348838	0.999998	-4.30258
RHOT1	0.259859	6.10215	2.6012	0.0348534	0.999998	-4.07332
DMTF1	0.277762	6.1902	2.60623	0.034597	0.999998	-4.0719
REM2	1.15821	-0.159801	2.60744	0.0345357	0.999998	-4.50185
LOC100294145	0.595951	1.45152	2.60902	0.0344559	0.999998	-4.42477
XPOT	0.377355	8.74844	2.6119	0.0343103	0.999998	-4.12015
PDIA2	0.931121	0.865032	2.61898	0.0339562	0.999998	-4.45805
LHX2	0.298682	5.43888	2.63606	0.0331164	0.999998	-4.07919
CORO1A	0.604257	3.87102	2.63979	0.0329357	0.999998	-4.21648
KLHDC7B	1.86475	-0.529293	2.64146	0.0328553	0.999998	-4.51403
MIOX	1.29043	-0.944924	2.64187	0.0328358	0.999998	-4.52316
100287421	0.769163	-0.322801	2.64311	0.0327762	0.999998	-4.50448
CCAR1	0.371822	7.32497	2.64685	0.0325969	0.999998	-4.08413
SOCS2	0.340066	4.36734	2.65061	0.0324182	0.999998	-4.16069
WDR97	0.72343	0.124503	2.65237	0.0323348	0.999998	-4.48809
TTC32	0.42955	3.60702	2.65414	0.0322512	0.999998	-4.24001
SLC7A7	0.839211	-0.364411	2.65554	0.0321849	0.999998	-4.50537
SLC39A9	0.27787	6.41562	2.65862	0.0320402	0.999998	-4.05741
PSAT1	0.698313	9.0709	2.66111	0.0319238	0.999998	-4.11227
CCDC151	0.877185	0.534169	2.66215	0.0318751	0.999998	-4.47065
100505669	0.33702	5.03654	2.66515	0.0317357	0.999998	-4.09628
ASF1A	0.39093	4.61024	2.66772	0.0316165	0.999998	-4.13288
KBTBD7	0.43235	3.95237	2.66882	0.0315659	0.999998	-4.20054
AZIN2	0.709349	2.6532	2.67421	0.0313182	0.999998	-4.33027
ST6GALNAC3	0.370306	3.48943	2.67872	0.0311124	0.999998	-4.24722
C11orf54	0.279673	5.67341	2.68112	0.0310034	0.999998	-4.05613
BCAT1	0.458561	7.67195	2.68883	0.030656	0.999998	-4.08007
INTS6-AS1	1.02023	-0.767527	2.69707	0.0302892	0.999998	-4.51584
100506969	0.332729	5.40883	2.69789	0.0302532	0.999998	-4.06269
LIN28B	0.360354	5.94072	2.70181	0.0300804	0.999998	-4.04421
PABPC1L	0.44513	6.62943	2.70468	0.0299548	0.999998	-4.04806
ZBTB40	0.373177	6.87603	2.70568	0.029911	0.999998	-4.05387
LRRC57	0.393363	4.55279	2.70745	0.0298338	0.999998	-4.12844
C5AR1	0.655206	0.389045	2.70902	0.0297659	0.999998	-4.47363
COX2	0.600659	11.9598	2.70946	0.0297464	0.999998	-4.1419
FAM107B	0.290093	5.34145	2.71754	0.0293981	0.999998	-4.06042
100507304	0.87252	-0.132713	2.72143	0.0292317	0.999998	-4.49447
PTOV1-AS1	0.316755	4.66578	2.72487	0.0290856	0.999998	-4.11245
GRIN3B	0.613282	2.32079	2.72912	0.0289061	0.999998	-4.35067
ITGB7	0.807939	1.39053	2.73298	0.0287439	0.999998	-4.41857
100505605	0.408369	3.9669	2.74394	0.0282888	0.999998	-4.18276
RAB22A	0.368161	5.95232	2.74819	0.0281145	0.999998	-4.03012
RTN3	0.31111	8.31604	2.74833	0.0281086	0.999998	-4.07532
ETFDH	0.382787	4.79753	2.7499	0.0280447	0.999998	-4.09388
DMPK	0.274361	6.2961	2.75194	0.0279616	0.999998	-4.02773
FYN	0.60484	4.83599	2.75443	0.0278604	0.999998	-4.09159
GPC2	0.764162	3.21171	2.75646	0.0277782	0.999998	-4.26514
RALB	0.290973	5.37191	2.75907	0.0276729	0.999998	-4.0467
KLHL29	0.408092	3.68675	2.76072	0.0276067	0.999998	-4.2107
TEX15	0.391642	5.32501	2.76647	0.0273767	0.999998	-4.04808
GABPA	0.306403	6.31504	2.76768	0.0273287	0.999998	-4.02337
ST3GAL5	0.535503	3.71883	2.77069	0.0272095	0.999998	-4.20604
TRIB3	0.895912	7.45848	2.77294	0.0271206	0.999998	-4.04992
CKB	0.729607	6.62981	2.7731	0.0271142	0.999998	-4.02936
PLTP	1.02377	-0.674196	2.77333		0.999998	-4.5102
ATP1B3	0.435495	6.92902	2.77353	0.0270975	0.999998	-4.03573
NXPH4	0.959463	2.81911	2.77624	0.0269911	0.999998	-4.30295
COIL	0.370162	3.50695	2.78534	0.0266365	0.999998	-4.22584
GPR180	0.394329	3.61941	2.79279	0.0263502	0.999998	-4.21209
USP32P2	2.20813	-1.85574	2.79792	0.0261548	0.999998	-4.53903
TCF7	0.662039	2.73578	2.79907	0.0261113	0.999998	-4.30513
YOD1	0.428392	4.72877	2.7995	0.0260952	0.999998	-4.08816
IQCE	0.296246	5.30261	2.80004	0.0260745	0.999998	-4.0393
LEMD3	0.302361	5.48521	2.80257	0.0259792	0.999998	-4.02826
CBS	0.423732	8.26972	2.80586	0.0258554	0.999998	-4.05901
MRPL48	0.48984	4.17468	2.82055	0.0253109	0.999998	-4.14347
ZNF250	0.416787	2.83036	2.82288	0.0252259	0.999998	-4.29112
SGTB	0.465796	4.87981	2.82397	0.0251861	0.999998	-4.06783
100287437	1.28831	-1.26877	2.82695	0.0250777	0.999998	-4.52465
ANK2	0.377618	5.38963	2.82822	0.0250313	0.999998	-4.0268
HCN3	0.46142	3.9757	2.83406	0.024821	0.999998	-4.16341
NDUFA4L2	0.973524	0.315148	2.83631	0.0247401	0.999998	-4.47065
PRKCZ-AS1	0.790043	1.49155	2.84013	0.024604	0.999998	-4.40246
HCN2	0.581231	3.65009	2.84561	0.0244096	0.999998	-4.20015
TOP3B	0.398688	5.41108	2.84727	0.0243512	0.999998	-4.02044
QRICH2	0.641312	2.95121	2.8481	0.024322	0.999998	-4.27659
YIPF1	0.330738	4.39502	2.84857	0.0243056	0.999998	-4.11083
MACO1	0.474972	4.77606	2.85606	0.0240439	0.999998	-4.06972
CTSV	0.343438	4.79464	2.85734	0.0239997	0.999998	-4.06637
SNRNP48	0.326793	5.33224	2.86081	0.0238796	0.999998	-4.0208
SLC1A4	0.692424	5.88131	2.86323	0.0237963	0.999998	-4.00108
GARS	0.617225	8.91574	2.86325	0.0237955	0.999998	-4.05608
ZFYVE28	0.892327	2.34237	2.87103	0.0235298	0.999998	-4.33381
KIAA0586	0.379057	5.32988	2.87179	0.0235043	0.999998	-4.01832
CITED1	0.632673	2.02574	2.87286	0.023468	0.999998	-4.35861
TAS1R3	0.832649	-0.561306	2.8767	0.0233384	0.999998	-4.50221
OSBPL6	0.470075	4.91688	2.87905	0.0232595	0.999998	-4.05035
TP53INP1	0.691899	3.21123	2.88315	0.0231223	0.999998	-4.24424
HGFAC	0.941725	-1.28637	2.88663	0.0230066	0.999998	-4.52254
TINCR	1.31767	-0.0751087	2.89348	0.0227805	0.999998	-4.48558
MIA2	0.403343	5.19993	2.89503	0.0227298	0.999998	-4.02142
OTX2	1.07969	-0.691927	2.89622	0.022691	0.999998	-4.50616
GAL3ST4	1.14493	2.33821	2.9008	0.022542	0.999998	-4.33312
ZNF484	0.500057	2.38318	2.90225	0.0224948	0.999998	-4.32396
HAPLN3	1.02656	0.761797	2.9069	0.0223447	0.999998	-4.44432
METTL4	0.391942	4.5013	2.91251	0.0221651	0.999998	-4.08457
OLIG2	1.92741	-1.28292	2.91862	0.0219714	0.999998	-4.52402
COX19	0.481242	4.14094	2.92375	0.0218099	0.999998	-4.12542
NBR2	0.879367	4.50571	2.92764	0.0216883	0.999998	-4.08726
SPTBN5	0.879527	1.24373	2.93356	0.0215048	0.999998	-4.4124
100506057	0.384517	3.66163	2.94123	0.0212694	0.999998	-4.17996
JAG2	1.03711	2.16735	2.95305	0.0209118	0.999998	-4.34117
NPTX2	0.909275	-0.157587	2.9565	0.0208086	0.999998	-4.48458
PDX1	1.11454	0.405115	2.96798	0.0204691	0.999998	-4.45981
CD59	0.382334	6.86693	2.98312	0.0200306	0.999998	-3.97496
SPHK1	0.847445	3.03026	2.98492	0.0199789	0.999998	-4.25048
ZNF674	0.476123	2.40533	2.9857	0.0199568	0.999998	-4.31213
ZNF658B	2.34287	1.2099	2.99093	0.019808	0.999998	-4.42535
S1PR3	0.976761	2.42259	2.992	0.0197778	0.999998	-4.31342
NCOA7	0.460406	6.00825	2.99988	0.0195563	0.999998	-3.95779
100128077	1.0923	-1.03386	3.00021	0.0195472	0.999998	-4.51269
LOC730101	0.61435	3.92489	3.00207	0.0194954	0.999998	-4.13795
TMEM183B	1.03701	2.97063	3.00226	0.0194899	0.999998	-4.25681
SPEM1	1.20126	-0.963581	3.00566	0.0193956	0.999998	-4.51077
ADCY10P1	0.554154	1.59083	3.01359	0.0191775	0.999998	-4.3792
SAP25	0.760142	0.889837	3.01767	0.019066	0.999998	-4.42827
CCDC146	0.769071	1.831	3.02008	0.0190008	0.999998	-4.36087
SLC27A5	1.21586	0.479864	3.03331	0.0186459	0.999998	-4.45301
OGA	0.440048	7.82883	3.0403	0.0184613	0.999998	-3.98948
LOC220729	0.527471	2.54067	3.04601	0.0183118	0.999998	-4.29205
ZNF92	0.362292	3.97786	3.04786	0.0182637	0.999998	-4.12018
SPATS2	0.337662	6.54386	3.04885	0.0182379	0.999998	-3.9476
MTHFD2	0.512183	8.56657	3.05994	0.0179528	0.999998	-4
LIMCH1	0.606343	4.03806	3.06306	0.0178733	0.999998	-4.1119
ZFC3H1	0.534045	6.27901	3.07345	0.0176115	0.999998	-3.93806
RDH5	0.712447	0.733009	3.09191	0.0171565	0.999998	-4.43304
EAF1	0.449016	5.72054	3.09571	0.0170643	0.999998	-3.93877
CLIC4	0.389421	8.66834	3.12091	0.0164665	0.999998	-3.98749
ZNF440	0.719909	1.6641	3.12198	0.0164418	0.999998	-4.36535
YJEFN3	0.644614	2.10138	3.12222	0.0164361	0.999998	-4.32708
PYROXD2	1.47884	-1.78025	3.1234	0.0164087	0.999998	-4.52882
LINC00938	0.632975	3.34139	3.12876	0.0162851	0.999998	-4.19069
ELMOD1	0.586989	3.12988	3.1409	0.0160084	0.999998	-4.21468
SSTR2	1.05023	-0.790677	3.15279	0.0157421	0.999998	-4.50032
N4BP2L2	0.38047	5.90179	3.16854	0.0153968	0.999998	-3.91385
MOSPD1	0.381278	4.12098	3.16992	0.015367	0.999998	-4.07812
CHKA	0.374399	5.54616	3.1707	0.0153502	0.999998	-3.9265
LINC01011	0.738014	0.910387	3.17959	0.0151593	0.999998	-4.41677
MAP7D2	0.405843	6.1337	3.18375	0.015071	0.999998	-3.90742
HOXB-AS3	1.25554	-1.68984	3.18856	0.0149695	0.999998	-4.52471
TCEA1	0.457921	8.19831	3.21101	0.0145053	0.999998	-3.95631
TUBE1	0.503288	4.77886	3.21228	0.0144794	0.999998	-3.9859
642397	0.714915	0.739674	3.21801	0.0143637	0.999998	-4.42544
ABHD3	0.366757	4.40081	3.23623	0.014002	0.999998	-4.02719
MORN4	0.34246	5.20998	3.2419	0.0138915	0.999998	-3.93265
VSIG2	2.09879	-1.82129	3.24834	0.0137671	0.999998	-4.52835
RAB39B	0.822638	4.55186	3.25129	0.0137105	0.999998	-4.01088
TRIM25	0.415678	7.77368	3.25478	0.0136438	0.999998	-3.93625
DNAL1	0.414101	4.26183	3.2724	0.0133126	0.999998	-4.03961
HOXB9	1.08621	2.7076	3.28695	0.0130456	0.999998	-4.25192
PHTF1	0.353761	5.30137	3.30597	0.0127052	0.999998	-3.9099
AKAP5	0.460871	3.50768	3.31843	0.0124873	0.999998	-4.13908
ZNF322P1	0.887621	3.5602	3.31873	0.0124821	0.999998	-4.13663
DCAF12	0.481305	6.24294	3.32033	0.0124545	0.999998	-3.87389
CRYBG2	0.963655	1.54319	3.33877	0.0121402	0.999998	-4.36067
MAP1LC3B	0.384471	7.52928	3.34208	0.0120847	0.999998	-3.90916
FMR1	0.423508	5.84762	3.36344	0.011733	0.999998	-3.86687
GDF15	1.38939	2.46688	3.36522	0.0117042	0.999998	-4.27437
SETD7	0.351779	6.10246	3.38489	0.0113909	0.999998	-3.85688
HOXA1	0.792861	3.09108	3.39553	0.0112252	0.999998	-4.18804
SEPT7P2	0.500561	2.94694	3.4586	0.0102946	0.999998	-4.19678
100129885	1.01935	-0.00779401	3.46046	0.0102685	0.999998	-4.45764
387097	0.82491	1.73478	3.46884	0.0101515	0.999998	-4.33292
GRHL1	0.631278	2.59458	3.47154	0.0101141	0.999998	-4.24054
OGFOD2	0.416717	4.49977	3.48075	0.00998777	0.999998	-3.96666
DLGAP1-AS2	0.899829	4.13122	3.48325	0.00995376	0.999998	-4.02864
LBX2-AS1	1.39559	0.00871992	3.49339	0.00981708	0.999998	-4.45736
KCND1	1.28887	3.93985	3.5154	0.00952731	0.999998	-4.06103
CLDN15	0.655207	3.81087	3.54328	0.00917336	0.999998	-4.06331
ALDH2	0.704326	4.84769	3.5556	0.00902161	0.999998	-3.90973
PHGDH	0.596179	8.53093	3.56811	0.00887015	0.999998	-3.88689
LEF1	1.15481	0.112541	3.57347	0.00880616	0.999998	-4.44779
FGFR3	0.784127	3.33147	3.59642	0.00853759	0.999998	-4.1302
ID2-AS1	1.2641	2.54628	3.65641	0.00787644	0.999998	-4.23629
GABBR2	1.06138	0.331578	3.6661	0.00777499	0.999998	-4.43129
LAG3	0.76877	1.2205	3.67235	0.00771031	0.999998	-4.36511
ELOVL4	0.45406	3.98667	3.67987	0.00763315	0.999998	-4.01292
TSEN15	0.620982	5.55559	3.69581	0.00747248	0.999998	-3.80912
ZNF436-AS1	0.648588	2.99968	3.70771	0.00735494	0.999998	-4.16347
LINC00963	0.633523	5.10523	3.71125	0.00732042	0.999998	-3.84715
SCX	1.07348	0.138886	3.74738	0.00697733	0.999998	-4.43961
ESAM	1.45482	-0.800111	3.7725	0.00674912	0.999998	-4.48447
CARS	0.514463	7.14072	3.77736	0.0067059	0.999998	-3.80114
IDH1	0.791995	6.75458	3.78043	0.00667879	0.999998	-3.7856
LOC100506472	0.731751	2.13411	3.79106	0.00658572	0.999998	-4.26731
MCFD2	0.457283	7.31565	3.79602	0.00654281	0.999998	-3.80521
AJM1	0.979211	2.47199	3.85402	0.00606263	0.999998	-4.22454
C12orf76	0.853529	2.66997	3.85655	0.00604259	0.999998	-4.19714
GCH1	0.770084	3.74443	3.87269	0.00591629	0.999998	-4.03062
KHDC4	0.426118	6.10949	3.88034	0.00585745	0.999998	-3.74919
SSC5D	0.878685	1.21106	3.90156	0.00569759	0.999998	-4.35482
HOTAIRM1	0.581191	6.11197	3.91031	0.00563302	0.999998	-3.74519
DCUN1D2	0.489809	3.99422	3.91785	0.00557805	0.999998	-3.97824
SH3KBP1	0.452708	5.70065	3.96718	0.00523247	0.999998	-3.74397
RNF11	0.424367	6.83272	4.03211	0.00481271	0.999998	-3.73806
SLC25A25-AS1	0.613124	4.44559	4.07396	0.00456164	0.999998	-3.88045
RUNDC3B	1.2923	0.797054	4.07604	0.00454956	0.999998	-4.38526
ACER3	0.524617	4.68204	4.09168	0.00445974	0.999998	-3.83727
CRNDE	0.608716	4.28313	4.12298	0.00428567	0.999998	-3.9019
IL16	1.10319	1.34618	4.15526	0.00411391	0.999998	-4.33247
AMH	0.804899	3.09086	4.53253	0.00258034	0.999998	-4.07662
SLC1A3	0.695288	3.56779	4.56251	0.00248872	0.999998	-3.98708
ASNS	1.03299	8.65098	4.59263	0.00240024	0.999998	-3.72255
FAM167A	1.37925	1.09765	4.73738	0.00202072	0.999998	-4.33694
AOC2	0.886794	3.11489	5.01649	0.00146238	0.999998	-4.04004
ZDHHC11	0.772167	3.75135	5.18988	0.00120282	0.999998	-3.90063
LRRN4CL	1.49248	-0.333236	5.32929	0.00103101	0.999998	-4.4323
RHBDL1	0.927809	2.81173	5.36872	0.000987499	0.999998	-4.07578
PCK2	0.800313	6.88179	5.4246	0.000929289	0.999998	-3.54829
FAM45BP	1.41891	3.4079	5.80186	0.000623156	0.999998	-3.95217
AOC3	1.18599	2.82541	6.46843	0.000320889	0.999998	-4.03474
